# Supplementary material for: Stroke-Associated Cortical Deafness: A Systematic Review of Clinical and Radiological Characteristics
Source: Brain Sci. 2021 Oct 22;11(11):1383. doi: 10.3390/brainsci11111383 (PMC8615419; doi:10.3390/brainsci11111383)
Supplement: Supplementary file 1 [file brainsci-11-01383-s001.zip]

Archive with 1 entries (1 files):
- brainsci-1420522-supplementary.pdf
